# Supplementary material for: Genomic Landscape of Non-Small Cell Lung Cancer (NSCLC) in East Asia Using Circulating Tumor DNA (ctDNA) in Clinical Practice
Source: Curr Oncol. 2022 Mar 21;29(3):2154–64. doi: 10.3390/curroncol29030174 (PMC8946965; doi:10.3390/curroncol29030174)
Supplement: Supplementary file 1 [file curroncol-29-00174-s001.zip]

Archive with 1 entries (1 files):
- curroncol-1593954-supplementary.pdf
